# Supplementary material for: Frequent Dietary Multi-Mycotoxin Exposure in UK Children and Its Association with Dietary Intake
Source: Toxins (Basel). 2024 May 28;16(6):251. doi: 10.3390/toxins16060251 (PMC11209425; doi:10.3390/toxins16060251)
Supplement: Supplementary file 1 [file toxins-16-00251-s001.zip]

Archive with 1 entries (1 files):
- toxins-3008433-supplementary.xlsx
