# Supplementary material for: Frequent Dietary Multi-Mycotoxin Exposure in UK Children and Its Association with Dietary Intake
Source: Toxins (Basel). 2024 May 28;16(6):251. doi: 10.3390/toxins16060251 (PMC11209425; doi:10.3390/toxins16060251)
Supplement: Supplementary file 1 [file toxins-16-00251-s001.zip › toxins-3008433-supplementary.xlsx]

## Sheet: Summary food intakes
				Intake (g/d)
Food Group	Model	Number of children included	% Consumers	Min	Max	Mean	SD
Total ceral foods	I	29	100	86.5	318.5	183.86	57.6679
Total ceral foods	II	29	100	92.25	324.5	175.341	55.1449
Total ceral foods	III	29	100	100	321.5	179.28	55.3408
Total ceral foods	IV	29	100	99.3333	329.958	177.757	53.8863
Total wholegrain foods	I	29	72.4138	0	95	22.4052	25.7212
Total wholegrain foods	II	29	65.5172	0	93.5	21.9086	26.5333
Total wholegrain foods	III	29	72.4138	0	88.125	21.8983	25.3794
Total wholegrain foods	IV	29	75.8621	0	92.6667	22.231	26.1237
Wholegrain cereals	I	29	65.5172	0	40	11.2397	11.7649
Wholegrain cereals	II	29	55.1724	0	37.5	9.68563	11.0647
Wholegrain cereals	III	29	65.5172	0	36.875	10.4009	10.7656
Wholegrain cereals	IV	29	68.9655	0	36.875	10.273	10.9122
Bread	I	29	100	6.25	128	61.8241	31.1503
Bread	II	29	100	8.33333	112.5	59.2195	26.0785
Bread	III	29	100	6.25	120.25	60.2905	27.6638
Bread	IV	29	100	6.41667	116.042	59.996	27.4839
Oat foods	I	29	51.7241	0	82.5	12.25	19.8549
Oat foods	II	29	55.1724	0	86	11.3937	18.1696
Oat foods	III	29	58.6207	0	77.125	11.7845	18.2048
Oat foods	IV	29	58.6207	0	76.3333	11.4799	17.4799
Cheese	I	29	65.5172	0	51	8.71552	11.0229
Cheese	II	29	68.9655	0	54.6667	9.89081	11.4447
Cheese	III	29	68.9655	0	52.25	9.1681	10.979
Cheese	IV	29	72.4138	0	59.5	9.8204	12.0395
Pork	I	29	82.7586	0	106.5	25.9517	25.5763
Pork	II	29	86.2069	0	89.25	27.0626	24.8784
Pork	III	29	89.6552	0	97.875	26.6422	25.3147
Pork	IV	29	89.6552	0	110.833	27.3049	27.9516
Fruit	I	29	55.1724	0	110	8.32241	20.2056
Fruit	II	29	55.1724	0	116	8.44253	21.4345
Fruit	III	29	58.6207	0	113	8.43707	20.7819
Fruit	IV	29	58.6207	0	107.333	8.37759	19.8731
All children in the study (n=29, column C) were included in the univariate analysis of food intake vs urinary mycotoxins in subsequent tabs.
% of consumers of each food group (column D), minimum intake (column E), maximum intake (column F), mean intake (column g) and standard deviation (column H).

## Sheet: Total ceral food intake
Association between mycotoxin excretion and total cereal food intake.
Model I (LB mycotoxin estimate)	Coefficient	Standard Error	Adjusted-R2	p-value		Model I (MB mycotoxin estimate)	Coefficient	Standard Error	Adjusted-R2	p-value		Model I (UB mycotoxin estimate)	Coefficient	Standard Error	Adjusted-R2	p-value
Total cereal food intake vs DON	0.0512813	0.0187681	0.1876	0.010952		Total cereal food intake vs DON	0.0512267	0.018748	0.187603	0.0109515		Total cereal food intake vs DON	0.0511722	0.0187281	0.187603	0.0109515
Total cereal food intake vs ZEN	0.000423749	0.000460632	-0.0055206	0.365756		Total cereal food intake vs ZEN	0.000404256	0.000451384	-0.00711876	0.378386		Total cereal food intake vs ZEN	0.000382	0.000442809	-0.00921973	0.395915
Total cereal food intake vs NIV	0.000392317	0.000200395	0.0918716	0.0606729		Total cereal food intake vs NIV	0.000399632	0.000179389	0.123982	0.0344245		Total cereal food intake vs NIV	0.000406947	0.000179155	0.129343	0.0313027
Total cereal food intake vs T2/HT2	0.00233544	0.00079054	0.21629	0.00642588		Total cereal food intake vs T2/HT2	0.0023271	0.000786933	0.216672	0.00637992		Total cereal food intake vs T2/HT2	0.00231876	0.000783513	0.216965	0.00634479
Total cereal food intake vs OTA	0.00012959	6.62034e-05	0.0918414	0.0607053		Total cereal food intake vs OTA	0.000129453	6.52735e-05	0.0948255	0.0575963		Total cereal food intake vs OTA	0.000129317	6.44762e-05	0.0974334	0.0550098
Model II (LB mycotoxin estimate)	Coefficient	Standard Error	Adjusted-R2	p-value		Model II (MB mycotoxin estimate)	Coefficient	Standard Error	Adjusted-R2	p-value		Model II (UB mycotoxin estimate)	Coefficient	Standard Error	Adjusted-R2	p-value
Total cereal food intake vs DON	0.05055	0.019927	0.162558	0.0172788		Total cereal food intake vs DON	0.0504797	0.0199072	0.162429	0.0173191		Total cereal food intake vs DON	0.0504093	0.0198876	0.162297	0.0173603
Total cereal food intake vs ZEN	0.000303998	0.000485687	-0.0222049	0.536627		Total cereal food intake vs ZEN	0.000303085	0.000475431	-0.0216592	0.529172		Total cereal food intake vs ZEN	0.000298317	0.000465883	-0.0215243	0.527358
Total cereal food intake vs NIV	0.000272711	0.000217707	0.0199213	0.221074		Total cereal food intake vs NIV	0.000323218	0.000194401	0.059277	0.107954		Total cereal food intake vs NIV	0.000373724	0.000191404	0.0912754	0.0613136
Total cereal food intake vs T2/HT2	0.00174815	0.000889484	0.0927528	0.0597383		Total cereal food intake vs T2/HT2	0.00174722	0.000885157	0.0937432	0.058705		Total cereal food intake vs T2/HT2	0.0017463	0.000881011	0.0946984	0.0577254
Total cereal food intake vs OTA	0.000143396	6.86422e-05	0.107259	0.0462618		Total cereal food intake vs OTA	0.000144261	6.75826e-05	0.112702	0.0420248		Total cereal food intake vs OTA	0.000145126	6.666e-05	0.117826	0.0383867
Model III (LB mycotoxin estimate)	Coefficient	Standard Error	Adjusted-R2	p-value		Model III (MB mycotoxin estimate)	Coefficient	Standard Error	Adjusted-R2	p-value		Model III (UB mycotoxin estimate)	Coefficient	Standard Error	Adjusted-R2	p-value
Total cereal food intake vs DON	0.0520286	0.0196975	0.175909	0.0135634		Total cereal food intake vs DON	0.0519645	0.0196773	0.17584	0.0135804		Total cereal food intake vs DON	0.0519004	0.0196572	0.175768	0.0135982
Total cereal food intake vs ZEN	0.000379604	0.000481961	-0.0137452	0.437777		Total cereal food intake vs ZEN	0.00036804	0.000472016	-0.0142002	0.442338		Total cereal food intake vs ZEN	0.000353077	0.000462784	-0.0151519	0.452113
Total cereal food intake vs NIV	0.000341343	0.000213263	0.0528328	0.121109		Total cereal food intake vs NIV	0.000372566	0.000190331	0.0918434	0.0607031		Total cereal food intake vs NIV	0.000403789	0.000188346	0.113817	0.0412051
Total cereal food intake vs T2/HT2	0.00216354	0.000851239	0.163179	0.0170862		Total cereal food intake vs T2/HT2	0.0021585	0.000847156	0.163979	0.016841		Total cereal food intake vs T2/HT2	0.00215345	0.000843261	0.164714	0.0166186
Total cereal food intake vs OTA	0.000140377	6.85916e-05	0.102231	0.0505506		Total cereal food intake vs OTA	0.000140923	6.75642e-05	0.10687	0.04658		Total cereal food intake vs OTA	0.00014147	6.66742e-05	0.11117	0.0431771
Model IV (LB mycotoxin estimate)	Coefficient	Standard Error	Adjusted-R2	p-value		Model IV (MB mycotoxin estimate)	Coefficient	Standard Error	Adjusted-R2	p-value		Model IV (UB mycotoxin estimate)	Coefficient	Standard Error	Adjusted-R2	p-value
Total cereal food intake vs DON	0.048982	0.0206423	0.141911	0.025029		Total cereal food intake vs DON	0.0489202	0.0206211	0.141841	0.02506		Total cereal food intake vs DON	0.0488583	0.0206	0.14177	0.0250922
Total cereal food intake vs ZEN	0.000332623	0.000496514	-0.0200815	0.508601		Total cereal food intake vs ZEN	0.000327181	0.000486123	-0.0199255	0.506641		Total cereal food intake vs ZEN	0.00031793	0.000476458	-0.0202126	0.510258
Total cereal food intake vs NIV	0.000260281	0.000223633	0.0125059	0.254658		Total cereal food intake vs NIV	0.000316957	0.000199773	0.0514025	0.12425		Total cereal food intake vs NIV	0.000373633	0.000196504	0.0854259	0.0679708
Total cereal food intake vs T2/HT2	0.00197873	0.000895596	0.121747	0.0358146		Total cereal food intake vs T2/HT2	0.00197454	0.000891369	0.122449	0.0353718		Total cereal food intake vs T2/HT2	0.00197034	0.000887332	0.123102	0.0349654
Total cereal food intake vs OTA	0.000146157	7.02909e-05	0.106104	0.0472135		Total cereal food intake vs OTA	0.000147522	6.91696e-05	0.112483	0.0421875		Total cereal food intake vs OTA	0.000148888	6.81869e-05	0.118604	0.0378624
LB = lower-bound assuming all values <LOD and <LOQ as 0. MB = middle-bound, assuming all values <LOD as ½ LOD and <LOQ as 1/2LOQ. UB = upper-bound assuming all values <LOD as LOD and <LOQ as LOQ
Model I (food intake on same day as urine sampling), Model II (food intake the day before urine sampling), Model III (average food intake on same day and day before urine sampling), Model IV (average food intake across 3 days) as described in reference [25].
Total cereal foods included pasta, pizza, bread, breakfast cereals, biscuits, buns, cakes, pastries, pies, cereal-based puddings, sponge puddings and other cereals.

## Sheet: Total wholegrain food intake
Association between mycotoxin excretion and total wholegrain intake.
Model I (LB mycotoxin estimate)	Coefficient	Standard Error	Adjusted-R2	p-value		Model I (MB mycotoxin estimate)	Coefficient	Standard Error	Adjusted-R2	p-value		Model I (UB mycotoxin estimate)	Coefficient	Standard Error	Adjusted-R2	p-value
Total wholegrain food intake vs DON	0.0946395	0.0439148	0.115166	0.0402352		Total wholegrain food intake vs DON	0.0945292	0.0438685	0.115136	0.040256		Total wholegrain food intake vs DON	0.0944189	0.0438226	0.115105	0.0402783
Total wholegrain food intake vs ZEN	7.43892e-05	0.00104872	-0.0368438	0.943974		Total wholegrain food intake vs ZEN	3.32829e-05	0.00102692	-0.0369967	0.974383		Total wholegrain food intake vs ZEN	-7.96308e-06	0.00100638	-0.0370346	0.993745
Total wholegrain food intake vs NIV	0.000754315	0.000457653	0.0577671	0.110896		Total wholegrain food intake vs NIV	0.00072258	0.00041492	0.0676859	0.0929815		Total wholegrain food intake vs NIV	0.000690845	0.000417728	0.0583521	0.109747
Total wholegrain food intake vs T2/HT2	0.00591111	0.00169199	0.285809	0.00166062		Total wholegrain food intake vs T2/HT2	0.00588665	0.00168454	0.285927	0.00165666		Total wholegrain food intake vs T2/HT2	0.00586219	0.00167753	0.28593	0.00165657
Total wholegrain food intake vs OTA	-7.7382e-05	0.000157913	-0.0278953	0.628071		Total wholegrain food intake vs OTA	-8.32413e-05	0.000155822	-0.0261907	0.597569		Total wholegrain food intake vs OTA	-8.91006e-05	0.000154001	-0.0243374	0.567675
Model II (LB mycotoxin estimate)	Coefficient	Standard Error	Adjusted-R2	p-value		Model II (MB mycotoxin estimate)	Coefficient	Standard Error	Adjusted-R2	p-value		Model II (UB mycotoxin estimate)	Coefficient	Standard Error	Adjusted-R2	p-value
Total wholegrain food intake vs DON	0.0674729	0.0442196	0.0452889	0.138675		Total wholegrain food intake vs DON	0.0673726	0.0441739	0.0452202	0.138847		Total wholegrain food intake vs DON	0.0672723	0.0441285	0.0451504	0.139022
Total wholegrain food intake vs ZEN	8.93885e-05	0.00101657	-0.0367401	0.93058		Total wholegrain food intake vs ZEN	3.46683e-05	0.000995488	-0.0369905	0.972475		Total wholegrain food intake vs ZEN	-1.91318e-05	0.000975575	-0.0370223	0.984498
Total wholegrain food intake vs NIV	0.000845068	0.00043609	0.0895843	0.0631679		Total wholegrain food intake vs NIV	0.000754312	0.000398597	0.0844061	0.0692037		Total wholegrain food intake vs NIV	0.000663555	0.000405316	0.0566097	0.113208
Total wholegrain food intake vs T2/HT2	0.00506417	0.00171945	0.215122	0.00656858		Total wholegrain food intake vs T2/HT2	0.00503317	0.00171302	0.214211	0.00668202		Total wholegrain food intake vs T2/HT2	0.00500217	0.00170699	0.213202	0.00680966
Total wholegrain food intake vs OTA	-0.000115213	0.000152152	-0.0154717	0.455472		Total wholegrain food intake vs OTA	-0.00012184	0.000150027	-0.012309	0.423826		Total wholegrain food intake vs OTA	-0.000128467	0.000148162	-0.00894299	0.393543
Model III (LB mycotoxin estimate)	Coefficient	Standard Error	Adjusted-R2	p-value		Model III (MB mycotoxin estimate)	Coefficient	Standard Error	Adjusted-R2	p-value		Model III (UB mycotoxin estimate)	Coefficient	Standard Error	Adjusted-R2	p-value
Total wholegrain food intake vs DON	0.0825615	0.0454869	0.0757382	0.0806391		Total wholegrain food intake vs DON	0.0824519	0.0454397	0.0756797	0.0807224		Total wholegrain food intake vs DON	0.0823422	0.0453928	0.0756198	0.0808079
Total wholegrain food intake vs ZEN	8.50769e-05	0.00106281	-0.036791	0.936789		Total wholegrain food intake vs ZEN	3.38919e-05	0.00104075	-0.0369963	0.974261		Total wholegrain food intake vs ZEN	-1.68055e-05	0.00101993	-0.0370266	0.986975
Total wholegrain food intake vs NIV	0.000864663	0.000457253	0.084245	0.0694005		Total wholegrain food intake vs NIV	0.000793664	0.000416364	0.0859684	0.067324		Total wholegrain food intake vs NIV	0.000722665	0.00042195	0.064586	0.0982346
Total wholegrain food intake vs T2/HT2	0.00571641	0.00174911	0.256921	0.00294833		Total wholegrain food intake vs T2/HT2	0.0056872	0.0017421	0.256455	0.00297532		Total wholegrain food intake vs T2/HT2	0.00565799	0.00173552	0.255879	0.00300897
Total wholegrain food intake vs OTA	-0.000102025	0.000159546	-0.0215651	0.527905		Total wholegrain food intake vs OTA	-0.000108594	0.000157371	-0.0190649	0.496052		Total wholegrain food intake vs OTA	-0.000115163	0.000155468	-0.0163816	0.46524
Model IV (LB mycotoxin estimate)	Coefficient	Standard Error	Adjusted-R2	p-value		Model IV (MB mycotoxin estimate)	Coefficient	Standard Error	Adjusted-R2	p-value		Model IV (UB mycotoxin estimate)	Coefficient	Standard Error	Adjusted-R2	p-value
Total wholegrain food intake vs DON	0.0659677	0.0450548	0.0392462	0.154695		Total wholegrain food intake vs DON	0.0658639	0.0450084	0.0391694	0.154911		Total wholegrain food intake vs DON	0.0657602	0.0449623	0.0390914	0.155131
Total wholegrain food intake vs ZEN	3.17228e-05	0.00103264	-0.0370008	0.975719		Total wholegrain food intake vs ZEN	-1.87117e-05	0.00101111	-0.0370239	0.985371		Total wholegrain food intake vs ZEN	-6.92801e-05	0.000990787	-0.0368493	0.944769
Total wholegrain food intake vs NIV	0.000938045	0.000436898	0.1142	0.0409272		Total wholegrain food intake vs NIV	0.000844977	0.000398993	0.110686	0.0435469		Total wholegrain food intake vs NIV	0.000751909	0.00040664	0.0795252	0.0754245
Total wholegrain food intake vs T2/HT2	0.00529261	0.00172984	0.229948	0.0049621		Total wholegrain food intake vs T2/HT2	0.00526544	0.00172285	0.229512	0.00500349		Total wholegrain food intake vs T2/HT2	0.00523827	0.00171628	0.228976	0.00505478
Total wholegrain food intake vs OTA	-0.00011871	0.000154489	-0.0148442	0.448917		Total wholegrain food intake vs OTA	-0.000124132	0.000152368	-0.0121561	0.422379		Total wholegrain food intake vs OTA	-0.000129555	0.000150514	-0.00934048	0.396956
LB = lower-bound assuming all values <LOD and <LOQ as 0. MB = middle-bound, assuming all values <LOD as ½ LOD and <LOQ as 1/2LOQ. UB = upper-bound assuming all values <LOD as LOD and <LOQ as LOQ
Model I (food intake on same day as urine sampling), Model II (food intake the day before urine sampling), Model III (average food intake on same day and day before urine sampling), Model IV (average food intake across 3 days) as described in reference [25].
Total wholegrain foods include wholemeal bread + wholegrain and high fibre breakfast cereals.

## Sheet: Wholegrain cereal intake
Association between mycotoxin excretion and wholegrain breakfast cereal intake.
Model I (LB mycotoxin estimate)	Coefficient	Standard Error	Adjusted-R2	p-value		Model I (MB mycotoxin estimate)	Coefficient	Standard Error	Adjusted-R2	p-value		Model I (UB mycotoxin estimate)	Coefficient	Standard Error	Adjusted-R2	p-value
Wholegrain cereal intake vs DON	0.100555	0.102122	-0.00108829	0.333532		Wholegrain cereal intake vs DON	0.100331	0.102017	-0.00117197	0.334105		Wholegrain cereal intake vs DON	0.100106	0.101912	-0.00125617	0.334683
Wholegrain cereal intake vs ZEN	-0.00080783	0.00228771	-0.0322698	0.726743		Wholegrain cereal intake vs ZEN	-0.000694307	0.00224119	-0.0333639	0.759096		Wholegrain cereal intake vs ZEN	-0.000583322	0.00219736	-0.0343374	0.792668
Wholegrain cereal intake vs NIV	0.000554974	0.00104423	-0.0263006	0.599441		Wholegrain cereal intake vs NIV	0.000932714	0.000939725	-0.000531199	0.329747		Wholegrain cereal intake vs NIV	0.00131045	0.000924627	0.0347716	0.167838
Wholegrain cereal intake vs T2/HT2	0.00442154	0.0043755	0.000754995	0.321216		Wholegrain cereal intake vs T2/HT2	0.00440985	0.00435632	0.000882234	0.320387		Wholegrain cereal intake vs T2/HT2	0.00439815	0.00433795	0.000997052	0.319642
Wholegrain cereal intake vs OTA	-0.000128956	0.000345882	-0.0317254	0.712183		Wholegrain cereal intake vs OTA	-0.000128472	0.000341569	-0.0316318	0.709766		Wholegrain cereal intake vs OTA	-0.000127987	0.000337871	-0.0315548	0.707796
Model II (LB mycotoxin estimate)	Coefficient	Standard Error	Adjusted-R2	p-value		Model II (MB mycotoxin estimate)	Coefficient	Standard Error	Adjusted-R2	p-value		Model II (UB mycotoxin estimate)	Coefficient	Standard Error	Adjusted-R2	p-value
Wholegrain cereal intake vs DON	-0.0101734	0.110499	-0.0367116	0.927324		Wholegrain cereal intake vs DON	-0.0103993	0.11038	-0.0366962	0.925635		Wholegrain cereal intake vs DON	-0.0106252	0.110262	-0.0366805	0.923944
Wholegrain cereal intake vs ZEN	-0.000596161	0.00243539	-0.0347406	0.808469		Wholegrain cereal intake vs ZEN	-0.000578756	0.00238464	-0.0347795	0.810071		Wholegrain cereal intake vs ZEN	-0.00056387	0.00233694	-0.0348057	0.811157
Wholegrain cereal intake vs NIV	0.00094889	0.00110106	-0.00927488	0.39639		Wholegrain cereal intake vs NIV	0.00115067	0.00099286	0.0121074	0.256625		Wholegrain cereal intake vs NIV	0.00135246	0.000985252	0.0306157	0.18114
Wholegrain cereal intake vs T2/HT2	0.00455527	0.00465777	-0.001557	0.33676		Wholegrain cereal intake vs T2/HT2	0.0044958	0.00463908	-0.00217668	0.341089		Wholegrain cereal intake vs T2/HT2	0.00443634	0.00462124	-0.00280861	0.345579
Wholegrain cereal intake vs OTA	-0.000152262	0.000367549	-0.0304872	0.681954		Wholegrain cereal intake vs OTA	-0.000159023	0.000362846	-0.0297117	0.66468		Wholegrain cereal intake vs OTA	-0.000165784	0.00035879	-0.0289009	0.647736
Model III (LB mycotoxin estimate)	Coefficient	Standard Error	Adjusted-R2	p-value		Model III (MB mycotoxin estimate)	Coefficient	Standard Error	Adjusted-R2	p-value		Model III (UB mycotoxin estimate)	Coefficient	Standard Error	Adjusted-R2	p-value
Wholegrain cereal intake vs DON	0.054736	0.113098	-0.028118	0.632309		Wholegrain cereal intake vs DON	0.054485	0.11298	-0.0281807	0.633513		Wholegrain cereal intake vs DON	0.054234	0.112863	-0.0282434	0.634723
Wholegrain cereal intake vs ZEN	-0.000860134	0.00250036	-0.0325116	0.733508		Wholegrain cereal intake vs ZEN	-0.000781397	0.00244896	-0.0331414	0.752127		Wholegrain cereal intake vs ZEN	-0.000705429	0.00240062	-0.033731	0.771118
Wholegrain cereal intake vs NIV	0.000835983	0.00113578	-0.016638	0.468051		Wholegrain cereal intake vs NIV	0.00115393	0.00102167	0.0097493	0.268641		Wholegrain cereal intake vs NIV	0.00147187	0.00100834	0.0388152	0.155912
Wholegrain cereal intake vs T2/HT2	0.00490709	0.00477883	0.00193899	0.313609		Wholegrain cereal intake vs T2/HT2	0.0048699	0.00475879	0.00168443	0.315225		Wholegrain cereal intake vs T2/HT2	0.00483272	0.00473963	0.00141459	0.316949
Wholegrain cereal intake vs OTA	-0.00015941	0.000377716	-0.0302407	0.67634		Wholegrain cereal intake vs OTA	-0.000162438	0.000372945	-0.0298014	0.666621		Wholegrain cereal intake vs OTA	-0.000165466	0.000368842	-0.0293644	0.657293
Model IV (LB mycotoxin estimate)	Coefficient	Standard Error	Adjusted-R2	p-value		Model IV (MB mycotoxin estimate)	Coefficient	Standard Error	Adjusted-R2	p-value		Model IV (UB mycotoxin estimate)	Coefficient	Standard Error	Adjusted-R2	p-value
Wholegrain cereal intake vs DON	0.000471609	0.112061	-0.0370364	0.996673		Wholegrain cereal intake vs DON	0.000253094	0.111941	-0.0370368	0.998213		Wholegrain cereal intake vs DON	3.45785e-05	0.111822	-0.037037	0.999756
Wholegrain cereal intake vs ZEN	-0.00133952	0.00245869	-0.0257606	0.590357		Wholegrain cereal intake vs ZEN	-0.00126009	0.00240843	-0.0266286	0.605103		Wholegrain cereal intake vs ZEN	-0.00118395	0.00236118	-0.0274692	0.620138
Wholegrain cereal intake vs NIV	0.000631837	0.00112515	-0.0250648	0.579049		Wholegrain cereal intake vs NIV	0.000948929	0.00101518	-0.00452968	0.358207		Wholegrain cereal intake vs NIV	0.00126602	0.00100416	0.0206215	0.218176
Wholegrain cereal intake vs T2/HT2	0.00383224	0.00474886	-0.0126136	0.426729		Wholegrain cereal intake vs T2/HT2	0.00380116	0.00472878	-0.0127991	0.428512		Wholegrain cereal intake vs T2/HT2	0.00377008	0.00470956	-0.0129943	0.4304
Wholegrain cereal intake vs OTA	-0.000234036	0.000371145	-0.0219863	0.533618		Wholegrain cereal intake vs OTA	-0.000231327	0.00036653	-0.0219604	0.533264		Wholegrain cereal intake vs OTA	-0.000228618	0.00036258	-0.0219884	0.533648
LB = lower-bound assuming all values <LOD and <LOQ as 0. MB = middle-bound, assuming all values <LOD as ½ LOD and <LOQ as 1/2LOQ. UB = upper-bound assuming all values <LOD as LOD and <LOQ as LOQ
Model I (food intake on same day as urine sampling), Model II (food intake the day before urine sampling), Model III (average food intake on same day and day before urine sampling), Model IV (average food intake across 3 days) as described in reference [25].
Wholegrain breakfast cereals include wholegrain and high fibre breakfast cereals, porridge and muesli.

## Sheet: Bread intake
Association between mycotoxin excretio and bread intake.
Model I (LB mycotoxin estimate)	Coefficient	Standard Error	Adjusted-R2	p-value		Model I (MB mycotoxin estimate)	Coefficient	Standard Error	Adjusted-R2	p-value		Model I (UB mycotoxin estimate)	Coefficient	Standard Error	Adjusted-R2	p-value
Bread intake vs DON	0.0510108	0.0380086	0.0278181	0.190746		Bread intake vs DON	0.0509211	0.0379697	0.0277287	0.191062		Bread intake vs DON	0.0508314	0.0379311	0.0276383	0.191382
Bread intake vs ZEN	0.00117391	0.000836033	0.0335373	0.171674		Bread intake vs ZEN	0.00112814	0.000819694	0.0309471	0.180038		Bread intake vs ZEN	0.00107527	0.000804806	0.0272734	0.192681
Bread intake vs NIV	0.00010767	0.000395903	-0.034204	0.787721		Bread intake vs NIV	7.1375e-05	0.000361073	-0.0355384	0.84478		Bread intake vs NIV	3.50797e-05	0.000361909	-0.0366763	0.923498
Bread intake vs T2/HT2	0.00068833	0.00167829	-0.0306162	0.684941		Bread intake vs T2/HT2	0.00066719	0.00167131	-0.0309521	0.692885		Bread intake vs T2/HT2	0.000646051	0.00166463	-0.0312838	0.700981
Bread intake vs OTA	0.000140875	0.000128132	0.00740164	0.281279		Bread intake vs OTA	0.000138282	0.000126575	0.00686479	0.284269		Bread intake vs OTA	0.000135689	0.000125254	0.00616097	0.288247
Model II (LB mycotoxin estimate)	Coefficient	Standard Error	Adjusted-R2	p-value		Model II (MB mycotoxin estimate)	Coefficient	Standard Error	Adjusted-R2	p-value		Model II (UB mycotoxin estimate)	Coefficient	Standard Error	Adjusted-R2	p-value
Bread intake vs DON	0.0765829	0.044514	0.0654158	0.0967992		Bread intake vs DON	0.0764673	0.0444686	0.0653256	0.0969543		Bread intake vs DON	0.0763517	0.0444234	0.0652339	0.0971121
Bread intake vs ZEN	0.00164314	0.000984927	0.0598721	0.106817		Bread intake vs ZEN	0.00163628	0.000962677	0.0632018	0.100678		Bread intake vs ZEN	0.00162108	0.000942294	0.0654081	0.0968124
Bread intake vs NIV	0.00038687	0.000467657	-0.011402	0.415347		Bread intake vs NIV	0.000393918	0.000424897	-0.00504323	0.362093		Bread intake vs NIV	0.000400967	0.000425427	-0.00400475	0.354292
Bread intake vs T2/HT2	0.000529369	0.00200834	-0.0343754	0.794101		Bread intake vs T2/HT2	0.000519445	0.00199974	-0.0344519	0.797022		Bread intake vs T2/HT2	0.000509521	0.00199149	-0.0345289	0.800007
Bread intake vs OTA	0.000224714	0.000150344	0.0422119	0.146599		Bread intake vs OTA	0.000226007	0.000148248	0.0451559	0.139008		Bread intake vs OTA	0.0002273	0.000146436	0.0479225	0.132255
Model III (LB mycotoxin estimate)	Coefficient	Standard Error	Adjusted-R2	p-value		Model III (MB mycotoxin estimate)	Coefficient	Standard Error	Adjusted-R2	p-value		Model III (UB mycotoxin estimate)	Coefficient	Standard Error	Adjusted-R2	p-value
Bread intake vs DON	0.0622157	0.0425508	0.0390517	0.155243		Bread intake vs DON	0.0621088	0.0425075	0.0389529	0.155522		Bread intake vs DON	0.0620019	0.0424644	0.0388531	0.155804
Bread intake vs ZEN	0.00149313	0.000931865	0.0530099	0.120726		Bread intake vs ZEN	0.00145927	0.000912593	0.0526755	0.12145		Bread intake vs ZEN	0.00141725	0.000895079	0.0510757	0.124979
Bread intake vs NIV	0.000264521	0.000443497	-0.0235509	0.555846		Bread intake vs NIV	0.00024217	0.000404195	-0.0234303	0.554073		Bread intake vs NIV	0.000219818	0.00040539	-0.0258657	0.592102
Bread intake vs T2/HT2	0.000638734	0.00189169	-0.0326765	0.738236		Bread intake vs T2/HT2	0.000620716	0.00188371	-0.0328832	0.744307		Bread intake vs T2/HT2	0.000602698	0.00187606	-0.0330881	0.750489
Bread intake vs OTA	0.000191676	0.000142787	0.0278456	0.190649		Bread intake vs OTA	0.000190663	0.000140945	0.0287868	0.187357		Bread intake vs OTA	0.00018965	0.000139372	0.0295176	0.184845
Model IV (LB mycotoxin estimate)	Coefficient	Standard Error	Adjusted-R2	p-value		Model IV (MB mycotoxin estimate)	Coefficient	Standard Error	Adjusted-R2	p-value		Model IV (UB mycotoxin estimate)	Coefficient	Standard Error	Adjusted-R2	p-value
Bread intake vs DON	0.055629	0.0431854	0.0230052	0.208627		Bread intake vs DON	0.0555301	0.0431411	0.02292	0.20896		Bread intake vs DON	0.0554312	0.0430971	0.022834	0.209296
Bread intake vs ZEN	0.00160006	0.000931993	0.0650287	0.0974662		Bread intake vs ZEN	0.00156652	0.000912567	0.065007	0.0975037		Bread intake vs ZEN	0.00152488	0.000894951	0.0636445	0.09989
Bread intake vs NIV	0.000502403	0.000438804	0.0109809	0.262284		Bread intake vs NIV	0.000458308	0.000399925	0.0110649	0.261857		Bread intake vs NIV	0.000414214	0.00040244	0.00211586	0.312492
Bread intake vs T2/HT2	0.000807143	0.00190175	-0.0301642	0.674622		Bread intake vs T2/HT2	0.00079076	0.00189374	-0.030383	0.679567		Bread intake vs T2/HT2	0.000774377	0.00188606	-0.0306025	0.684622
Bread intake vs OTA	0.000217569	0.000142412	0.0454755	0.138209		Bread intake vs OTA	0.000217819	0.000140475	0.047759	0.132644		Bread intake vs OTA	0.000218069	0.000138809	0.049818	0.127829
LB = lower-bound assuming all values <LOD and <LOQ as 0. MB = middle-bound, assuming all values <LOD as ½ LOD and <LOQ as 1/2LOQ. UB = upper-bound assuming all values <LOD as LOD and <LOQ as LOQ
Model I (food intake on same day as urine sampling), Model II (food intake the day before urine sampling), Model III (average food intake on same day and day before urine sampling), Model IV (average food intake across 3 days) as described in reference [25].
Breads include white bread, brown and granary bread, wheatgerm bread, wholemeal bread and other bread.

## Sheet: Oat intake
Association between mycotoxin excretion and oat intake.
Model I (LB mycotoxin estimate)	Coefficient	Standard Error	Adjusted-R2	p-value		Model I (MB mycotoxin estimate)	Coefficient	Standard Error	Adjusted-R2	p-value		Model I (UB mycotoxin estimate)	Coefficient	Standard Error	Adjusted-R2	p-value
Oat intake vs DON	0.0410986	0.0610784	-0.0199334	0.50674		Oat intake vs DON	0.0411874	0.0610097	-0.0198226	0.505355		Oat intake vs DON	0.0412762	0.0609415	-0.0197115	0.503973
Oat intake vs ZEN	0.00163655	0.00132168	0.0186873	0.22629		Oat intake vs ZEN	0.00163494	0.00129261	0.0209721	0.21674		Oat intake vs ZEN	0.00163798	0.00126504	0.0235914	0.206351
Oat intake vs NIV	0.000830049	0.000601117	0.0313675	0.178651		Oat intake vs NIV	0.000914179	0.000538903	0.0628454	0.101317		Oat intake vs NIV	0.00099831	0.000534409	0.0816558	0.0726423
Oat intake vs T2/HT2	0.00841497	0.00208651	0.352831	0.000405514		Oat intake vs T2/HT2	0.00839705	0.00207474	0.354549	0.000390487		Oat intake vs T2/HT2	0.00837913	0.00206355	0.356144	0.000377007
Oat intake vs OTA	0.000568004	0.000173987	0.256463	0.00297481		Oat intake vs OTA	0.00056664	0.000171132	0.26245	0.00264519		Oat intake vs OTA	0.000565276	0.0001687	0.267547	0.00239209
Model II (LB mycotoxin estimate)	Coefficient	Standard Error	Adjusted-R2	p-value		Model II (MB mycotoxin estimate)	Coefficient	Standard Error	Adjusted-R2	p-value		Model II (UB mycotoxin estimate)	Coefficient	Standard Error	Adjusted-R2	p-value
Oat intake vs DON	0.0463999	0.0667061	-0.0187804	0.492631		Oat intake vs DON	0.0464558	0.066632	-0.0186972	0.491638		Oat intake vs DON	0.0465117	0.0665584	-0.0186139	0.490647
Oat intake vs ZEN	0.00147702	0.00145726	0.000974423	0.319788		Oat intake vs ZEN	0.00145556	0.00142651	0.00146709	0.316613		Oat intake vs ZEN	0.00144088	0.00139741	0.00225132	0.31164
Oat intake vs NIV	0.00157045	0.000608778	0.168021	0.0156531		Oat intake vs NIV	0.00162579	0.000534655	0.227515	0.00519719		Oat intake vs NIV	0.00168114	0.000529559	0.244838	0.00372908
Oat intake vs T2/HT2	0.0110542	0.00195055	0.526367	5.10654e-06		Oat intake vs T2/HT2	0.0110219	0.00193887	0.527952	4.87e-06		Oat intake vs T2/HT2	0.0109896	0.00192795	0.529348	4.67841e-06
Oat intake vs OTA	0.000349939	0.000214198	0.0562549	0.113927		Oat intake vs OTA	0.000345374	0.000211551	0.0561369	0.114167		Oat intake vs OTA	0.000340808	0.000209319	0.0556797	0.115102
Model III (LB mycotoxin estimate)	Coefficient	Standard Error	Adjusted-R2	p-value		Model III (MB mycotoxin estimate)	Coefficient	Standard Error	Adjusted-R2	p-value		Model III (UB mycotoxin estimate)	Coefficient	Standard Error	Adjusted-R2	p-value
Oat intake vs DON	0.0467953	0.0665644	-0.0183959	0.488069		Oat intake vs DON	0.0468765	0.0664898	-0.0182911	0.486838		Oat intake vs DON	0.0469576	0.0664156	-0.018186	0.485608
Oat intake vs ZEN	0.00170848	0.00144491	0.0140188	0.24735		Oat intake vs ZEN	0.00169774	0.00141368	0.0155488	0.240207		Oat intake vs ZEN	0.00169314	0.00138406	0.0174233	0.23178
Oat intake vs NIV	0.00128133	0.000631951	0.0999994	0.052578		Oat intake vs NIV	0.0013584	0.000560291	0.148366	0.0223011		Oat intake vs NIV	0.00143547	0.000554349	0.169271	0.0153025
Oat intake vs T2/HT2	0.0104507	0.0020623	0.468484	2.54e-05		Oat intake vs T2/HT2	0.0104243	0.00204986	0.47031	2.4213e-05		Oat intake vs T2/HT2	0.010398	0.00203813	0.471972	2.32e-05
Oat intake vs OTA	0.000511957	0.000201281	0.163414	0.0170136		Oat intake vs OTA	0.000508925	0.000198466	0.166061	0.0162186		Oat intake vs OTA	0.000505892	0.00019609	0.16805	0.0156451
Model VI (LB mycotoxin estimate)	Coefficient	Standard Error	Adjusted-R2	p-value		Model IV (MB mycotoxin estimate)	Coefficient	Standard Error	Adjusted-R2	p-value		Model IV (UB mycotoxin estimate)	Coefficient	Standard Error	Adjusted-R2	p-value
Oat intake vs DON	0.0403787	0.0695238	-0.024241	0.566199		Oat intake vs DON	0.0404551	0.0694468	-0.024165	0.565041		Oat intake vs DON	0.0405315	0.0693703	-0.0240888	0.563884
Oat intake vs ZEN	0.00167302	0.00150935	0.00809956	0.277448		Oat intake vs ZEN	0.00166159	0.0014769	0.00940188	0.270468		Oat intake vs ZEN	0.00165695	0.00144613	0.0110485	0.26194
Oat intake vs NIV	0.00138874	0.000653989	0.11137	0.0430244		Oat intake vs NIV	0.00145791	0.00057958	0.159853	0.0181429		Oat intake vs NIV	0.00152707	0.000574222	0.178218	0.0130044
Oat intake vs T2/HT2	0.0108264	0.00215861	0.463135	2.92e-05		Oat intake vs T2/HT2	0.0107984	0.00214579	0.464882	2.79e-05		Oat intake vs T2/HT2	0.0107705	0.0021337	0.466465	2.68e-05
Oat intake vs OTA	0.000486144	0.000213823	0.129601	0.0311595		Oat intake vs OTA	0.000482414	0.000210972	0.131208	0.030283		Oat intake vs OTA	0.000478685	0.000208571	0.13225	0.0297277
LB = lower-bound assuming all values <LOD and <LOQ as 0. MB = middle-bound, assuming all values <LOD as ½ LOD and <LOQ as 1/2LOQ. UB = upper-bound assuming all values <LOD as LOD and <LOQ as LOQ
Model I (food intake on same day as urine sampling), Model II (food intake the day before urine sampling), Model III (average food intake on same day and day before urine sampling), Model IV (average food intake across 3 days) as described in reference [25].
Oats include oatcakes, oat-based cereal bars, porridge, muesli and oatmeal.

## Sheet: Cheese,Pork,Fruit intake v OTA
Association between OTA excretion and cheese intake.
Model I (LB mycotoxin estimate)	Coefficient	Standard Error	Adjusted-R2	p-value		Model I (MB mycotoxin estimate)	Coefficient	Standard Error	Adjusted-R2	p-value		Model I (UB mycotoxin estimate)	Coefficient	Standard Error	Adjusted-R2	p-value
Cheese intake vs OTA	0.000425994	0.000360921	0.0138448	0.248177		Cheese intake vs OTA	0.00042696	0.000356162	0.0153698	0.24103		Cheese intake vs OTA	0.0266075	0.00489458	0.0167619	9.45807e-06
Model II (LB mycotoxin estimate)	Coefficient	Standard Error	Adjusted-R2	p-value		Model II (MB mycotoxin estimate)	Coefficient	Standard Error	Adjusted-R2	p-value		Model II (UB mycotoxin estimate)
Cheese intake vs OTA	0.000156336	0.0003552	-0.0296496	0.663344		Cheese intake vs OTA	0.000168088	0.000350554	-0.028281	0.635451		Cheese intake vs OTA	Coefficient	Standard Error	Adjusted-R2	p-value
													0.00017984	0.000346521	-0.026794	0.607999
Model III (LB mycotoxin estimate)	Coefficient	Standard Error	Adjusted-R2	p-value		Model III (MB mycotoxin estimate)	Coefficient	Standard Error	Adjusted-R2	p-value		Model III (UB mycotoxin estimate)	Coefficient	Standard Error	Adjusted-R2	p-value
Cheese intake vs OTA	0.000305624	0.000366908	-0.011055	0.412168		Cheese intake vs OTA	0.000311472	0.000362047	-0.00936802	0.397194		Cheese intake vs OTA	0.00031732	0.000357843	-0.00768941	0.38304
Model IV (LB mycotoxin estimate)	Coefficient	Standard Error	Adjusted-R2	p-value		Model IV (MB mycotoxin estimate)	Coefficient	Standard Error	Adjusted-R2	p-value		Model IV (UB mycotoxin estimate)	Coefficient	Standard Error	Adjusted-R2	p-value
Cheese intake vs OTA	0.000195858	0.00033676	-0.0242059	0.565664		Cheese intake vs OTA	0.000201611	0.000332396	-0.0230968	0.549224		Cheese intake vs OTA	0.000207365	0.000328628	-0.0219664	0.533346
Association between OTA excretion and pork intake.
Model I (LB mycotoxin estimate)	Coefficient	Standard Error	Adjusted-R2	p-value		Model I (MB mycotoxin estimate)	Coefficient	Standard Error	Adjusted-R2	p-value		Model I (UB mycotoxin estimate)	Coefficient	Standard Error	Adjusted-R2	p-value
Pork intake vs OTA	-3.65679e-05	8.38747e-05	-0.0297873	0.666316		Pork intake vs OTA	-3.60432e-05	8.28339e-05	-0.0298156	0.666929		Pork intake vs OTA	-3.55185e-05	8.19423e-05	-0.0298705	0.668126
Model II (LB mycotoxin estimate)	Coefficient	Standard Error	Adjusted-R2	p-value		Model II (MB mycotoxin estimate)	Coefficient	Standard Error	Adjusted-R2	p-value		Model II (UB mycotoxin estimate)	Coefficient	Standard Error	Adjusted-R2	p-value
Pork intake vs OTA	5.50203e-05	8.88719e-05	-0.0225218	0.541042		Pork intake vs OTA	5.69504e-05	8.77065e-05	-0.0210918	0.521612		Pork intake vs OTA	5.88805e-05	8.66976e-05	-0.0196188	0.502825
Model III (LB mycotoxin estimate)	Coefficient	Standard Error	Adjusted-R2	p-value		Model III (MB mycotoxin estimate)	Coefficient	Standard Error	Adjusted-R2	p-value		Model III (UB mycotoxin estimate)	Coefficient	Standard Error	Adjusted-R2	p-value
Pork intake vs OTA	-0.000166082	0.000156277	0.00460104	0.297311		Pork intake vs OTA	-0.000164786	0.000154305	0.00499163	0.295009		Pork intake vs OTA	-0.000163491	0.000152621	0.00524071	0.293553
Model IV (LB mycotoxin estimate)	Coefficient	Standard Error	Adjusted-R2	p-value		Model IV (MB mycotoxin estimate)	Coefficient	Standard Error	Adjusted-R2	p-value		Model IV (UB mycotoxin estimate)	Coefficient	Standard Error	Adjusted-R2	p-value
Pork intake vs OTA	-0.000106354	0.000162704	-0.0208816	0.518857		Pork intake vs OTA	-0.000100767	0.000160784	-0.0221672	0.536107		Pork intake vs OTA	-9.51796e-05	0.000159152	-0.0234795	0.554795
Association between OTA excretion and fruit intake.
Model I (LB mycotoxin estimate)	Coefficient	Standard Error	Adjusted-R2	p-value		Model I (MB mycotoxin estimate)	Coefficient	Standard Error	Adjusted-R2	p-value		Model I (UB mycotoxin estimate)	Coefficient	Standard Error	Adjusted-R2	p-value
Fruit intake vs OTA	1.33022e-05	0.000201894	-0.0368703	0.947953		Fruit intake vs OTA	4.20577e-05	0.000199238	-0.0353284	0.8344		Fruit intake vs OTA	7.08132e-05	0.000196779	-0.0320869	0.721751
Model II (LB mycotoxin estimate)	Coefficient	Standard Error	Adjusted-R2	p-value		Model II (MB mycotoxin estimate)	Coefficient	Standard Error	Adjusted-R2	p-value		Model II (UB mycotoxin estimate)	Coefficient	Standard Error	Adjusted-R2	p-value
Fruit intake vs OTA	5.78787e-05	0.000190009	-0.0334854	0.762998		Fruit intake vs OTA	8.4166e-05	0.000187271	-0.0293364	0.656706		Fruit intake vs OTA	0.000110453	0.000184723	-0.0234842	0.554863
Model III (LB mycotoxin estimate)	Coefficient	Standard Error	Adjusted-R2	p-value		Model III (MB mycotoxin estimate)	Coefficient	Standard Error	Adjusted-R2	p-value		Model III (UB mycotoxin estimate)	Coefficient	Standard Error	Adjusted-R2	p-value
Fruit intake vs OTA	3.70835e-05	0.000196182	-0.0356665	0.851486		Fruit intake vs OTA	6.47598e-05	0.000193472	-0.0327515	0.74042		Fruit intake vs OTA	9.24361e-05	0.000190954	-0.0281142	0.632237
Model IV (LB mycotoxin estimate)	Coefficient	Standard Error	Adjusted-R2	p-value		Model IV (MB mycotoxin estimate)	Coefficient	Standard Error	Adjusted-R2	p-value		Model IV (UB mycotoxin estimate)	Coefficient	Standard Error	Adjusted-R2	p-value
Fruit intake vs OTA	3.22746e-05	0.000205195	-0.0360877	0.876189		Fruit intake vs OTA	6.14545e-05	0.000202393	-0.0335079	0.763731		Fruit intake vs OTA	9.06343e-05	0.000199791	-0.0291925	0.65371
LB = lower-bound assuming all values <LOD and <LOQ as 0. MB = middle-bound, assuming all values <LOD as ½ LOD and <LOQ as 1/2LOQ. UB = upper-bound assuming all values <LOD as LOD and <LOQ as LOQ
Model I (food intake on same day as urine sampling), Model II (food intake the day before urine sampling), Model III (average food intake on same day and day before urine sampling), Model IV (average food intake across 3 days) as described in reference [25].
Cheese includes cottage cheese, cheddar and other cheese.
Pork includes bacon and ham, pork and pork dishes, sausages.
Fruits include grapes, grape juice, sultanas, raisins, dried apricots, dried pineapples, dried mixed fruit.
